# Supplementary material for: Oleanolic Acid Acetate Alleviates Cisplatin-Induced Nephrotoxicity via Inhibition of Apoptosis and Necroptosis In Vitro and In Vivo
Source: Toxics. 2024 Apr 18;12(4):301. doi: 10.3390/toxics12040301 (PMC11054587; doi:10.3390/toxics12040301)
Supplement: Supplementary file 1 [file toxics-12-00301-s001.zip]

Archive with 1 entries (1 files):
- toxics-2939790-supplementary.pdf
